# Supplementary material for: A GDP-mannose-1-phosphate guanylyltransferase as a potential HIGS target against Sclerotinia sclerotiorum
Source: PLoS Pathog. 2025 May 2;21(5):e1013129. doi: 10.1371/journal.ppat.1013129 (PMC12068732; doi:10.1371/journal.ppat.1013129)
Supplement: S1 Table — (XLSX) [file ppat.1013129.s008.xlsx]

## Sheet: Sheet1
Primer name	Primer sequence (5′‒3′)	Function
MPG2-927G-F	TCGCCGAGTTCTACATTACG	gene complementation
MPG2-927G-R	CTCAACACGAGCCCAAGC	gene complementation
SsMPG2-KO-1F	GTGTAGAGTGTTTGCATGTAGC	Knock out
SsMPG2-KO-2R	CGACTCTAGAGGATCCCGGTTCTGAGCAGGAGGGGTA	Knock out
SsMPG2-KO-3F	GTTGGTGTCGATGTCAGCTCAGCCAACAGCCATACCAC	Knock out
SsMPG2-KO-4R	TCGGGCTGTAAAATTCATTCG	Knock out
SsMPG2-KO-5F	CGTTTGGCACTGTCTCAC	Knock out
SsMPG2-KO-6R	AAACAATGGACTCCTTTACTCT	Knock out
SsMPG2-KO-7F	CGGAAGCTGGAGAAGATG	Knock out
SsMPG2-KO-8R	TCCTAATGGTGAATCGTGAC	Knock out
SsMPG1-KO-1F	CCTTCAGCAAATCATGAGCA	Knock out
SsMPG1-KO-2R	CGACTCTAGAGGATCCCGGCGAATGCGGAAATGCCTA	Knock out
SsMPG1-KO-3F	GTTGGTGTCGATGTCAGCTCCGTTGGCTGGAACTCTACT	Knock out
SsMPG1-KO-4R	AACACTAACCCTGCCTCTG	Knock out
SsMPG1-KO-5F	CCTAGACTCTTACCCTCCCA	Knock out
SsMPG1-KO-6R	CGACAGTTCTTGCCGATT	Knock out
SsMPG1-KO-7F	ATCTTAGTGCCAGCATTAGC	Knock out
SsMPG1-KO-8R	GCACAAGGTCGAAACAAA	Knock out
SsPMT4-KO-1F	GGTTCCGTTTGGGATAGT	Knock out
SsPMT4-KO-2R	CGACTCTAGAGGATCCCGGCTCATTTGGATGGCTGATT	Knock out
SsPMT4-KO-3F	GTTGGTGTCGATGTCAGCTCGTGGAGCCTGTCTTGGAC	Knock out
SsPMT4-KO-4R	ATGGGTTAGTTGGTGTTGG	Knock out
SsPMT42-KO-5F	TTTCGCCTTGATGGGTTG	Knock out
SsPMT4-KO-6R	GCCAGTGACTTGCTGACCT	Knock out
SsPMT4-KO-7F	TGACACCCTTTGGCAACT	Knock out
SsPMT4-KO-8R	ATTCGGTTTGTGGTTTGAT	Knock out
BcMPG2-KO-1F	CTCTGCTTTCTTGTGCCC	Knock out
BcMPG2-KO-2R	CGACTCTAGAGGATCCCGGGCCTCATCATCAGCCTTC	Knock out
BcMPG2-KO-3F	GTTGGTGTCGATGTCAGCTCGGTGCTTGGGCTCGTGTT	Knock out
BcMPG2-KO-4R	GGGGTGATTCTTCCTTCG	Knock out
BcMPG2-KO-5F	AGAGGAACCCGCTTTAGA	Knock out
BcMPG2-KO-6R	CTGAGCCAGCAGTTTTGA	Knock out
BcMPG2-KO-7F	TCGCTTCTACAGTTGTTATCG	Knock out
BcMPG2-KO-8R	TCGTCGTAGGGAATAGCG	Knock out
MoMPG2-KO-1F	ATCACAAAGCAGGCGTACA	Knock out
MoMPG2-KO-2R	CGACTCTAGAGGATCCCGGAACCAACCTTCGGGACAT	Knock out
MoMPG2-KO-3F	GTTGGTGTCGATGTCAGCTCCAAGGATTTGAAGAGGGTG	Knock out
MoMPG2-KO-4R	ATTGGTTCTCGGATTTGC	Knock out
MoMPG2-KO-5F	TACCTGATTGGCTACTACGAC	Knock out
MoMPG2-KO-6R	GGGGTGGATGAAGACTGG	Knock out
MoMPG2-KO-7F	GGAGATGGGGTAGAATGACG	Knock out
MoMPG2-KO-8R	ATTCAAGCACGACGAAGG	Knock out
FgMPG2-KO-1F	ACCATTCGCCTCCAACTA	Knock out
FgMPG2-KO-2R	CGACTCTAGAGGATCCCGGACGGTGAAGCCATACCAG	Knock out
FgMPG2-KO-3F	GTTGGTGTCGATGTCAGCTCAAGTCCGTGTTCAAAACTGT	Knock out
FgMPG2-KO-4R	TTCGAGAAGCTCCTCAAAG	Knock out
FgMPG2-KO-5F	GCCGTTATCCTGGTATGG	Knock out
FgMPG2-KO-6R	GGCGGTAGGGTGAATGAA	Knock out
FgMPG2-KO-7F	CTTGGCAATCTACAATCACG	Knock out
FgMPG2-KO-8R	GGTCTCGGTTTTGGTGGC	Knock out
HYG-F	CCGGGATCCTCTAGAGTCG	Knock out
HYG-R	GAGCTGACATCGACACCAAC	Knock out
H855F	GTCGATGCGACGCAATCGT	Knock out
H855R	GAACCATCTTGTCAAACGAC	Knock out
BK-MPG2-F	ATGGCCATGGAGGCCGAATTCATGTCTTTACAAATCCCTCACAGAGA	Y2H
BK-MPG2-R	CCGCTGCAGGTCGACGGATCCTTACATGATGACTTCATTGGTCACAT	Y2H
AD-MPG1-F	ATGGCCATGGAGGCCGAATTCATGAAGGCTCTCATTCTTGTCGG	Y2H
AD-MPG1-R	CAGCTCGAGCTCGATGGATCCTTACATGATAATAGCCGGAACATCA	Y2H
cLUC-102760-KpnI-F	ACGCGTCCCGGGGCGGTACCATGTCTTTACAAATCCCTCACAGAGA	split LUC
cLUC-102760-SalI-R	CGAAAGCTCTGCAGGTCGACTTACATGATGACTTCATTGGTCACAT	split LUC
nLUC-029270-KpnI-F	CGGGGGACGAGCTCGGTACCATGAAGGCTCTCATTCTTGTCGG	split LUC
nLUC-029270-SalI-R	GCGTACGAGATCTGGTCGACCATGATAATAGCCGGAACATCA	split LUC
i3-F	GTCCTCGAAATCAGCCTGTTCA	HIGS
i3-R	CGACTCTAGATTTATGGTCCATTTTC	HIGS
MPG2-RNAi-sense-F	GCTCGGTACCTCGCCGAGTTCTACATTACG	HIGS
MPG2-RNAi-sense-R	TGAACAGGCTGATTTCGAGGACCCAGTTTGTGCTGCCTTT	HIGS
MPG2-RNAi-antisense-F	CGACTCTAGACCAGTTTGTGCTGCCTTT	HIGS
MPG2-RNAi-antisense-R	GCAGGTCGACTCGCCGAGTTCTACATTACG	HIGS
MPG1-RNAi-sense-F	GCTCGGTACCCTTTCCACAAGAAGCACG	HIGS
MPG1-RNAi-sense-R	TGAACAGGCTGATTTCGAGGACTGGGTCGATCAAGACATTAC	HIGS
MPG1-RNAi-antisense-F	CGACTCTAGATGGGTCGATCAAGACATTAC	HIGS
MPG1-RNAi-antisense-R	GCAGGTCGACCTTTCCACAAGAAGCACG	HIGS
qRT-MPG1-F	ATGTTGTTGTCGGTGATGGT	qRT-PCR
qRT-MPG1-R	CTGACATTCTCCAAACGTGC	qRT-PCR
qRT-Actin-F	GAGCTGTTTTCCCTTCCATTGTC	qRT-PCR
qRT-Actin-R	GACGACACCGTGCTCGATTGG	qRT-PCR
