# Supplementary material for: A GDP-mannose-1-phosphate guanylyltransferase as a potential HIGS target against Sclerotinia sclerotiorum
Source: PLoS Pathog. 2025 May 2;21(5):e1013129. doi: 10.1371/journal.ppat.1013129 (PMC12068732; doi:10.1371/journal.ppat.1013129)
Supplement: S2 Table — (XLSX) [file ppat.1013129.s009.xlsx]

## Sheet: Figure 1
A
unwounded	Ssoah1	3.603	3.213	4.5	3.124	4.282	4.301	4.757	3.224	2.26601e-09
	S1093	0.803	0.3	0.773	0.523	0.439	0.727	0.855	0.649
wounded	Ssoah1	5.834	5.014	5.556	4.457	4.513	3.949	4.102	3.031	6.75659e-07
	S1093	1.827	1.081	2.324	1.734	0.943	1.052	0.696	1.39
unwounded	Ssoah1	3.131	2.513	3.1	3.675	3.378	3.502	2.848	3.618	0.847248
	S1093-C	3.328	2.844	2.681	3.809	2.999	2.986	3.177	3.631
wounded	Ssoah1	3.536	4.896	3.006	3.475	4.284	3.461	3.257	3.235	0.945963
	S1093-C	3.095	4.077	3.176	3.653	3.19	4.229	4.161	3.722
B
unwounded	Ssoah1	0.268	0.326	0.26	0.214	0.244	0.347	0.242	0.266
	S1093	0.036	0.027	0.043	0.039	0.04	0.041	0.047	0.046	7.40143e-10
	S1093-C	0.119	0.255	0.153	0.126	0.256	0.317	0.161	0.251	0.0473563
wounded	Ssoah1	0.402	0.325	0.406	0.337	0.381	0.387	0.483	0.322
	S1093	0.282	0.161	0.177	0.179	0.221	0.211	0.2	0.207	2.38058e-06
	S1093-C	0.291	0.305	0.32	0.276	0.309	0.382	0.271	0.321	0.00714767

## Sheet: Figure 2
C
	sugar/mycelia (mg/g)
sample #	Galactose	Glucose	Mannose
WT1	0.928104	31.1275	2.0346
WT2	0.886167	36.6744	2.49468
WT3	0.915012	36.7199	2.40022
Ssmpg2-1_1	0.486482	17.3268	1.28263
Ssmpg2-1_2	0.53881	19.6003	1.3645
Ssmpg2-1_3	0.706063	23.6093	1.78627
Ssmpg2-2_1	0.442053	12.9418	1.10346
Ssmpg2-2_2	0.502022	14.6981	1.20925
Ssmpg2-2_3	0.381814	10.565	0.976017
D
unwounded	WT	5.136	3.466	3.092	2.194	2.555	3.86	4.03	3.254	4.66178e-07
	Ssmpg2-1	0.425	0.709	0.542	0.675	0.565	0.826	0.207	0.32
wounded	WT	6.721	2.332	2.207	5.528	5.633	6.163	6.596	5.192	0.000671537
	Ssmpg2-1	2.534	2.087	1.551	2.524	2.161	2.885	1.808	2.18
unwounded	WT	3.468	4.219	2.71	2.942	3.256	2.745	2.95	4.994	8.14491e-07
	Ssmpg2-2	1.113	1.398	0.529	0.714	0.854	0.988	0.769	0.826
wounded	WT	5.965	5.088	6.02	4.36	4.744	4.278	3.47	4.928	1.0273e-06
	Ssmpg2-2	1.411	2.399	2.713	2.25	1.864	2.184	2.074	2.169
E
unwounded	WT	0.532	0.848	0.537	0.433	0.466	0.391	0.548	0.62
	Ssmpg2-1	0.021	0.028	0.036	0.043	0.034	0.024	0.036	0.041	6.80166e-08
	Ssmpg2-2	0.036	0.035	0.084	0.027	0.099	0.059	0.06	0.052	1.44326e-07
wounded	WT	0.892	0.878	0.705	0.633	0.78	0.807	0.664	0.938
	Ssmpg2-1	0.263	0.199	0.266	0.144	0.264	0.129	0.192	0.283	4.65215e-09
	Ssmpg2-2	0.185	0.264	0.158	0.287	0.13	0.24	0.291	0.284	7.41508e-09

## Sheet: Figure 3
A
	Ssoah1			S1093			WT			Ssmpg2-1			Ssmpg2-2
OD/450nm	0.673	0.614	0.722	0.576	0.579	0.528	0.656	0.681	0.748	0.441	0.498	0.516	0.541	0.573	0.542
U/L	6.11562	5.38991	6.71833	4.92251	4.95941	4.3321	5.90652	6.21402	7.03813	3.26199	3.9631	4.1845	4.492	4.88561	4.50431
*5	30.5781	26.9496	33.5916	24.6125	24.797	21.6605	29.5326	31.0701	35.1907	16.31	19.8155	20.9225	22.46	24.428	22.5215
U/mg	0.305781	0.269496	0.335916	0.246125	0.24797	0.216605	0.295326	0.310701	0.351907	0.1631	0.198155	0.209225	0.2246	0.24428	0.225215

## Sheet: Figure 4
E
WT	0.399	0.674	0.583	0.551	0.47	0.425	0.467	0.501
Ssmpg1-1	0.27	0.36	0.401	0.254	0.341	0.317	0.348	0.375	0.000282212
Ssmpg1-2	0.412	0.327	0.412	0.288	0.433	0.405	0.39	0.349	0.00285855

## Sheet: Figure 5
E
unwounded	WT	1.128	0.779	0.822	1.098	1.112	0.877	0.951	0.857
	Sspmt4-1	0	0	0	0	0	0	0	0	2.00059e-11
	Sspmt4-2	0.049	0	0	0.033	0	0	0	0	2.62914e-11
wounded	WT	1.309	1.129	1.063	0.935	1.075	1.361	1.346	1.391
	Sspmt4-1	0.158	0.094	0.116	0.179	0.079	0.089	0.064	0.088	6.17203e-11
	Sspmt4-2	0.16	0.082	0.075	0.081	0.066	0.056	0.038	0.052	3.9645e-11
										a

## Sheet: Figure 6
B
unwounded	WT	0.448	0.46	0.409	0.275	0.389	0.221	0.218	0.242
	Bcmpg2-1	0.08	0.044	0.13	0.048	0.042	0.046	0.036	0.041	5.05359e-06
	Bcmpg2-2	0.046	0.067	0.055	0.047	0.057	0.044	0.048	0.053	2.42542e-06
wounded	WT	0.494	0.525	0.358	0.379	0.315	0.351	0.293	0.504
	Bcmpg2-1	0.339	0.207	0.174	0.256	0.263	0.097	0.197	0.261	0.000708507
	Bcmpg2-2	0.216	0.185	0.115	0.211	0.084	0.195	0.205	0.134	1.78147e-05
D
WT	1.06	0.572	0.854	0.552	0.945	0.752	0.419	0.626	0.742	0.751	0.48	0.413	0.559	0.431	0.539	0.61	0.535	0.833	0.535	0.376	0.486	0.486	0.313	0.588
Mompg2-1	0.135	0.116	0.138	0.108	0.087	0.154	0.106	0.077	0.135	0.135	0.164	0.144	0.135	0.116	0.146	0.154	0.135	0.117	0.136	0.106	0.174	0.126	0.119	0.101	3.25019e-16
Mompg2-2	0.126	0.116	0.077	0.116	0.125	0.087	0.098	0.098	0.116	0.135	0.087	0.106	0.116	0.116	0.116	0.127	0.126	0.138	0.135	0.119	0.125	0.183	0.154	0.116	1.66676e-16
WT	1.089	1.054	1.329	0.896	1.174	1.161	0.995	1.048
Fgmpg2-1	0	0	0	0	0	0	0	0	1.04658e-12
Fgmpg2-2	0	0	0	0.012	0	0	0	0	1.07419e-12

## Sheet: Figure 7
A
EV	1.915	3.371	4.114	2.49	0.00353366
MPG1-RNAi	1.042	0.327	0.509	0.59
EV	1.656	1.813	2.078	1.977	0.000463423
MPG2-RNAi	0.854	0.411	1.014	0.854
D
MPG1-RNAi
Col-1	0.855	0.508	0.778	0.639	0.821	0.424	0.751	0.326	0.374	0.327
#1	0.102	0.053	0.047	0.201	0.074	0.207	0.059	0.06	0.11	0.078		1.87107e-06
#9	0.054	0.058	0.081	0.076	0.052	0.072	0.075	0.056	0.073	0.057		4.56439e-07
#16	0.082	0.081	0.05	0.066	0.065	0.105	0.056	0.081	0.068	0.064		5.54429e-07
#22	0.087	0.062	0.105	0.06	0.172	0.056	0.119	0.064	0.092	0.176		1.52952e-06
#25	0.115	0.064	0.084	0.071	0.207	0.262	0.159	0.233	0.27	0.041		1.33169e-05
E
MPG2-RNAi
Col-1	0.689	0.694	0.584	0.872	0.641	0.558	0.691	0.419	0.578	0.556
#10	0.169	0.376	0.058	0.147	0.165	0.233	0.303	0.074	0.227	0.083		5.3139e-08
#11	0.188	0.132	0.101	0.145	0.137	0.309	0.159	0.255	0.129	0.237		5.44389e-09
#16	0.19	0.119	0.104	0.071	0.1	0.045	0.056	0.154	0.062	0.067		1.31753e-10
#19	0.083	0.07	0.062	0.12	0.101	0.135	0.182	0.073	0.09	0.093		9.66002e-11
#24	0.121	0.085	0.09	0.199	0.133	0.202	0.096	0.129	0.114	0.06		2.96654e-10

## Sheet: Figure S1
A
Ssoah1
0	0.3	0.3	0.3	0.3	0.3	0.3	0.3	0.3	0.3
12	0.5	0.5	0.5	0.5	0.5	0.6	0.5	0.6	0.55
24	1.3	1.25	1.4	1.3	1.5	1.5	1.5	1.6	1.5
36	2.35	2.35	2.5	2.5	2.6	2.65	2.75	2.7	2.6
48	3.5	3.5	3.6	3.6	3.7	3.7	3.8	4	3.9
60	4.3	4.3	4.3	4.3	4.3	4.3	4.3	4.3	4.3
S1093
0	0.3	0.3	0.3	0.3	0.3	0.3	0.3	0.3	0.3
12	0.6	0.5	0.6	0.6	0.6	0.65	0.6	0.6	0.5
24	1.45	1.4	1.4	1.4	1.5	1.45	1.6	1.55	1.35
36	2.45	2.3	2.4	2.4	2.5	2.45	2.5	2.5	2.2
48	3.3	3.1	3.3	3.2	3.3	3.3	3.4	3.4	3
60	4.1	4	4	4.1	4.2	4.1	4.3	4.2	4
S1093-C
0	0.3	0.3	0.3	0.3	0.3	0.3	0.3	0.3	0.3
12	0.5	0.45	0.45	0.5	0.45	0.5	0.55	0.5	0.5
24	1.5	1.6	1.55	1.6	1.55	1.5	1.6	1.5	1.55
36	2.4	2.5	2.55	2.5	2.6	2.5	2.4	2.4	2.5
48	3.5	3.65	3.6	3.6	3.65	3.55	3.5	3.5	3.6
60	4.3	4.3	4.3	4.3	4.3	4.3	4.3	4.3	4.3

## Sheet: Figure S2
C
WT
0	0.3	0.3	0.3	0.3	0.3	0.3	0.3	0.3	0.3
12	0.6	0.6	0.6	0.6	0.6	0.6	0.7	0.6	0.7
24	1.6	1.5	1.7	1.6	1.6	1.5	1.5	1.4	1.5
36	2.7	2.6	2.8	2.7	2.7	2.6	2.7	2.6	2.6
48	4.1	4.2	4.3	4.2	4	4.1	4	4	3.9
60	4.3	4.3	4.3	4.3	4.3	4.3	4.3	4.3	4.3
Ssmpg2-1
0	0.3	0.3	0.3	0.3	0.3	0.3	0.3	0.3	0.3
12	0.6	0.6	0.7	0.7	0.7	0.7	0.6	0.7	0.7
24	1.7	1.6	1.8	1.5	1.6	1.6	1.5	1.7	1.6
36	2.5	2.4	2.1	2.3	2.5	2.4	2.4	2.7	2.5
48	3.4	3.4	3.8	3.2	3.4	3.2	3.5	3.6	3.5
60	4.3	4.3	4.3	4.2	4.3	4.3	4.3	4.3	4.2
Ssmpg2-2
0	0.3	0.3	0.3	0.3	0.3	0.3	0.3	0.3	0.3
12	0.7	0.6	0.6	0.7	0.6	0.6	0.6	0.7	0.6
24	1.3	1.4	1.3	1.4	1.3	1.4	1.4	1.5	1.5
36	2.2	2.1	2.1	2.3	2.1	2.3	2.3	2.3	2.2
48	3.3	3.2	2.9	3.4	3	3.2	3.2	3.3	3.2
60	4.2	4.3	4.3	4.3	4.3	4.3	4.3	4.2	4.3

## Sheet: Figure S3
C
standard
U/L	0	1.25	2.5	5	10	20
OD/450nm	0.096	0.253	0.421	0.625	1.058	1.754

[truncated: 2 more sheets: Figure S4, Figure S5]
